# Supplementary material for: Efficient Robust Yield Method for Preparing Bacterial Ghosts by Escherichia coli Phage ID52 Lysis Protein E
Source: Bioengineering (Basel). 2022 Jul 7;9(7):300. doi: 10.3390/bioengineering9070300 (PMC9311611; doi:10.3390/bioengineering9070300)
Supplement: Supplementary file 1 [file bioengineering-09-00300-s001.zip]

Archive with 1 entries (1 files):
- bioengineering-1715936-supplementary.pdf
